# Supplementary material for: Problems in the Development of the Sleep–Wake Rhythm Influence Neurodevelopmental Disorders in Children
Source: Diagnostics (Basel). 2023 May 26;13(11):1859. doi: 10.3390/diagnostics13111859 (PMC10252355; doi:10.3390/diagnostics13111859)
Supplement: Supplementary file 1 [file diagnostics-13-01859-s001.zip]

Archive with 1 entries (1 files):
- diagnostics-2338137-supplementary materials.pdf
